# Supplementary material for: The Price of Human Evolution: Cancer-Testis Antigens, the Decline in Male Fertility and the Increase in Cancer
Source: Int J Mol Sci. 2023 Jul 19;24(14):11660. doi: 10.3390/ijms241411660 (PMC10380301; doi:10.3390/ijms241411660)
Supplement: Supplementary file 1 [file ijms-24-11660-s001.zip]

Archive with 1 entries (1 files):
- ijms-2468578-supplementary.xlsx
